# Supplementary material for: Nerve injury induces pain hypersensitivity and anxiety-related behaviours and is associated with amygdala activation in male mice
Source: PLoS One. 2025 May 7;20(5):e0323203. doi: 10.1371/journal.pone.0323203 (PMC12058149; doi:10.1371/journal.pone.0323203)
Supplement: S1 Data — (XLSX) [file pone.0323203.s001.xlsx]

## Sheet: Sheet1
		PWT(g)			EPMT	OFT
		0d	7d	14d	time in open arm(s)	total distance(m)	time in center(s)
SNI	1	0.4	0.16	0.16	12.3	6.753	8.2
	2	0.6	0.16	0.16	8.5	7.262	8.5
	3	0.4	0.16	0.16	13.9	5.733	2.9
	4	1	0.07	0.16	47.1	8.077	15.9
	5	0.6	0.16	0.16	14.9	5.89	4.5
	6	0.6	0.16	0.16	14.5	4.579	1.9
	7	1	0.16	0.16	22.2	9.258	5.2
	8	0.6	0.4	0.4	27.3	11.216	11
	9	0.6	0.16	0.16	15.2	8.433	5.8
	10	1	0.07	0.16	4.4	6.167	7.3
Sham	1	0.6	1	1	42.3	5.551	53.6
	2	1	0.6	0.6	65.8	7.52	15.2
	3	0.4	0.6	0.6	9.2	4.77	18
	4	1	0.4	1	61.6	9.807	16.5
	5	0.6	0.6	0.6	56	12.072	15.6
	6	1	0.6	0.6	33.4	3.832	24.2
	7	1	0.6	0.6	33.5	8.317	17.8
	8	0.6	0.6	0.6	51.8	12.002	8.9
	9	0.6	0.6	0.6	41.6	9.748	10.5
	10	0.4	0.4	0.6	72.6	8.017	7.8
