# Supplementary material for: Nerve injury induces pain hypersensitivity and anxiety-related behaviours and is associated with amygdala activation in male mice
Source: PLoS One. 2025 May 7;20(5):e0323203. doi: 10.1371/journal.pone.0323203 (PMC12058149; doi:10.1371/journal.pone.0323203)
Supplement: S2 Data — (XLSX) [file pone.0323203.s002.xlsx]

## Sheet: Sheet1
		sham		SNI			sham		SNI
The number of c-Fos in the BLA (n=20 slices from 4 mice)	①	2	①	14	The number of c-Fos in the CeA (n=20 slices from 4 mice)	①	1	①	14
		1		20			3		20
		1		43			8		43
		6		50			10		50
		12		53			5		53
	②	1	②	1		②	5	②	11
		3		11			4		19
		8		15			7		27
		8		17			4		25
		10		17			0		46
	③	5	③	12		③	10	③	18
		25		16			13		26
		37		17			4		27
		47		33			23		45
		48		37			12		15
	④	0	④	6		④	18	④	24
		8		18			20		33
		3		31			36		27
		26		41			20		23
		26		54			14		24
