# Supplementary material for: Nerve injury induces pain hypersensitivity and anxiety-related behaviours and is associated with amygdala activation in male mice
Source: PLoS One. 2025 May 7;20(5):e0323203. doi: 10.1371/journal.pone.0323203 (PMC12058149; doi:10.1371/journal.pone.0323203)
Supplement: S3 Data — (XLSX) [file pone.0323203.s003.xlsx]

## Sheet: Sheet1
		BLA	CeA			BLA	CeA			BLA	CeA			BLA	CeA			BLA	CeA			BLA	CeA
		The number of c-Fos				The number of c-Fos				The number of c-Fos				The number of c-Fos				The number of c-Fos				The number of c-Fos
0.66mm	SNI 2	3	3	0.77mm	SNI 2	6	14	0.92mm	SNI 2	17	17	1.07mm	SNI 2	24	18	1.22mm	SNI 2	42	50	1.37mm	SNI 2	66	30
	SNI 4	2	4		SNI 4	8	19		SNI 4	23	33		SNI 4	24	30		SNI 4	48	35		SNI 4	57	41
	SNI 7	3	4		SNI 7	9	13		SNI 7	28	22		SNI 7	27	30		SNI 7	66	49		SNI 7	56	44
	SNI 1	7	6		SNI 1	6	10		SNI 1	38	18		SNI 1	25	22		SNI 1	45	30		SNI 1	54	35
	SNI 5	4	5		SNI 5	14	9		SNI 5	26	9		SNI 5	30	27		SNI 5	46	30		SNI 5	74	33
area （mm2）		0.143726	0.091071			0.28631	0.316557			0.294811	0.293779			0.473361	0.343617			0.500622	0.33297			0.572259	0.267396
		21	33			20.9563	44.2258			57.6641	57.8666			50.7013	52.3839			83.8956	150.164			115.332	112.193
c-Fos+ cells /mm2		14	44			27.9417	60.0208			78.0161	112.329			50.7013	87.3065			95.8807	105.115			99.6052	153.331
		21	44			31.4345	41.0669			94.9761	74.8862			57.0389	87.3065			131.836	147.16			97.8578	164.55
		49	66			20.9563	31.5899			128.896	61.2705			52.8138	64.0248			89.8882	90.0982			94.3629	130.892
		28	55			48.898	28.4309			88.1921	30.6353			63.3766	78.5759			91.8857	90.0982			129.312	123.412
		BLA	CeA			BLA	CeA			BLA	CeA			BLA	CeA			BLA	CeA			BLA	CeA
		The number of c-Fos				The number of c-Fos				The number of c-Fos				The number of c-Fos				The number of c-Fos				The number of c-Fos
0.66mm	sham1	6	7	0.77mm	sham1	9	14	0.92mm	sham1	19	9	1.07mm	sham1	14	13	1.22mm	sham1	22	6	1.37mm	sham1	36	14
	sham2	2	3		sham2	9	6		sham2	15	8		sham2	8	10		sham2	39	10		sham2	21	24
	sham3	2	5		sham3	9	8		sham3	19	12		sham3	6	2		sham3	15	6		sham3	25	22
	sham4	5	10		sham4	1	7		sham4	3	6		sham4	20	12		sham4	16	10		sham4	18	6
	sham5	2	7		sham5	12	14		sham5	4	6		sham5	28	19		sham5	23	4		sham5	28	11
c-Fos+ cells /mm2		41.7461	76.8631			31.4345	44.2258			64.4481	30.6353			29.5757	37.8328			43.9453	18.0196			62.9086	52.3568
		13.9154	32.9413			31.4345	18.9539			50.8801	27.2314			16.9004	29.1022			77.9031	30.0327			36.6967	89.7545
		13.9154	54.9022			31.4345	25.2719			64.4481	40.847			12.6753	5.82043			29.9627	18.0196			43.6865	82.275
		34.7884	109.804			3.49272	22.1129			10.176	20.4235			42.2511	34.9226			31.9602	30.0327			31.4543	22.4386
		13.9154	76.8631			41.9126	44.2258			13.568	20.4235			59.1515	55.2941			45.9428	12.0131			48.9289	41.1375
